# Supplementary material for: Electrocardiography Assessment of Sympatico–Vagal Balance during Resting and Pain Using the Texas Instruments ADS1299
Source: Bioengineering (Basel). 2023 Feb 3;10(2):205. doi: 10.3390/bioengineering10020205 (PMC9952434; doi:10.3390/bioengineering10020205)
Supplement: Supplementary file 1 [file bioengineering-10-00205-s001.zip]

Archive with 1 entries (1 files):
- bioengineering-2082166-supplementary.pdf
